# Supplementary material for: Investigating the Interplay between Tomato Leaf Curl New Delhi Virus Infection, Starch Metabolism and Antioxidant Defence System in Potato (Solanum tuberosum L.)
Source: Antioxidants (Basel). 2023 Jul 18;12(7):1447. doi: 10.3390/antiox12071447 (PMC10376058; doi:10.3390/antiox12071447)
Supplement: Supplementary file 1 [file antioxidants-12-01447-s001.zip]

Archive with 1 entries (1 files):
- antioxidants-2497918-supplementary.pdf
